# Supplementary material for: Expanding insights into plant rhabdovirus diversity through the discovery of viruses representing 32 putative novel species
Source: Arch Virol. 2026 Apr 9;171(5):156. doi: 10.1007/s00705-026-06609-1 (PMC13061796; doi:10.1007/s00705-026-06609-1)
Supplement: Supplementary file 4 — Supplemental Table S1 (XLSX 32.0 KB) [file 705_2026_6609_MOESM4_ESM.xlsx]

## Sheet: Sheet1
Sample information										Material and methods HTS
Sample code	Plant species	Country	Institute	Collection year	Sample type	No. of plants	Tissue	Symptoms	Coinfection other plant viruses: yes or no	RNA extraction	Sequencing strategy	Library preparation kit	Read type (PE, SE) and length	Sequencing platform and machine	HTS workflow or test (reference)	Assembly type per virus segment (de novo or reference (NCBI accession))	Virus genus	Tentative species name	Tentative virus name	Acronym	Total reads sample (M)	Total read count (total mapped viral reads)	Mean read depth (x coverage)	Sequence length (nt)	Proteins	Length (AA)	Highest scoring virus accession/e-value/query coverage%/identity% (BLASTp)	Genbank accession	SRA identifier	Additional methods
130948	Petroselinum crispum	United Kingdom	Fera Science	2021	wild plant	1	leaf	Symptoms present, but unable to uniquely associate due to other virus(es) present	yes	RNeasy Plant Mini Kit (Qiagen)	Ribo-Zero rRNA removal kit (Illumina)	TruSeq stranded RNA library prep kit (Illumina)	PE 300	MiSeq (Illumina)	Fowkes et al 2021	De novo	Alphacytorhabdovirus	Alphacytorhabdovirus petroselini	Parsley alphacytorhabdovirus 1	ParACRV1	1.08	13164	203	14034	N P P3 M G P6 L	470 338 234 174 571 65 2093	WNK12384.1/0.0/100/55.81 WNK12385.1/4e-97/96/48.49 DBA36941.1/1e-93/100/57.38 DBA36942.1/5e-63/91/62.42 DBA36943.1/0.0/95/58.56 YCB06751.1/5e-18/98/53.38 WNK12389.1/0.0/100/71.02	PV695571	SAMN48667758
5909889	Stachys palustris	Netherlands	Netherlands Institute for Vectors, Invasive plants and Plant health (NIVIP)	2023	wild plant	1	leaf	No symptoms observed	yes	RNeasy Plant Mini Kit (Qiagen)	QIAseq FastSelect – rRNA Plant Kit (Qiagen)	NEBNext Ultra II Directional RNA library Prep kit (New England Biolabs)	PE 150	NovaSeq 6000 (Illumina)	VirDisc, EPPO 2024	De novo	Betacytorhabdovirus	Betacytorhabdovirus stachyos	Stachys betacytorhabdovirus 1	StaBCRV1	32.6	120352	1370	12996	N P P3 M G P6 L	449 317 P199 203 519 82 2078	DBA36676.1/1e-118/99/42.73 DBA36677.1/3e-36/85/34.82 DBA36630.1/8e-53/97/45.60 DBA36617.1/4e-20/79/36.59 DBA36618.1/7e-72/97/27.95 no hits DBA36620.1/0.0/100/54.21	PX550110	SAMN52656336
																		Betacytorhabdovirus betastachyos	Stachys betacytorhabdovirus 2	StaBCRV2		108341	1245	13130	N P P3 M G P6 L	449 317 199 202 430 82 2080	DBA36676.1/5e-118/99/42.51 DBA36677.1/4e-31/67/36.20 DBA36630.1/7e-52/97/47.42 DBA36631.1/2e-17/76/30.32 DBA36618.1/5e-55/100/27.48 no hits DBA36620.1/0.0/100/53.59	PX550111
6165869	Heracleum sphondylium	Netherlands	Netherlands Institute for Vectors, Invasive plants and Plant health (NIVIP)	2021	wild plant	20	leaf	No symptoms observed	yes	RNeasy Plant Mini Kit (Qiagen)	Ribo-Zero rRNA removal kit (Illumina)	NEBNext Ultra II Directional RNA library Prep kit (New England Biolabs)	PE 150	NovaSeq 6000 (Illumina)	VirDisc, EPPO 2024	De novo	Alphacytorhabdovirus	Alphacytorhabdovirus heraclaei	Hogweed alphacytorhabdovirus 1	HogACRV1	27.4	1837	21.16	12786	N P P3 M G P6 L	458 301 227 193 556 51 2099	YP_010796971.1/0.0/91/69.47 UQU68813.1/4e-138/100/62.33 YP_010796973.1/1e-118/98/71.62 UQU68827.1/6e-78/90/64.97 YP_010796975.1/0.0/99/61.16 no hits UQU68829.1/0.0/100/71.33	PX121457	SAMN52656302
6166415	Medicago lupulina	Netherlands, Bergerden	Netherlands Institute for Vectors, Invasive plants and Plant health (NIVIP)	2021	wild plant	16	leaf	No symptoms observed	yes	RNeasy Plant Mini Kit (Qiagen)	Ribo-Zero rRNA removal kit (Illumina)	NEBNext Ultra II Directional RNA library Prep kit (New England Biolabs)	PE 150	NovaSeq 6000 (Illumina)	VirDisc, EPPO 2024	Reference (PX121446)	Gammacytorhabdovirus	Gammacytorhabdovirus bergerdensis	Bergerden gammacytorhabdovirus 1	BerGCRV1	14	3495	33.98	15167	N P P3 M G P6 L	443 292 218 223 551 82 2071	DBA36860.1/5e-130/100/47.85 DBA36891.1/3e-54/96/35.89 DBA36886.1/3e-50/96/39.91 DBA36887.1/7e-42/71/44.65 XUP38380.1/1e-76/85/34.24 no hits DBA36889.1/0.0/100/57.47	PX121443	SAMN52656303
6166458	Mentha sp.	Netherlands	Netherlands Institute for Vectors, Invasive plants and Plant health (NIVIP)	2021	wild plant	20	leaf	No symptoms observed	yes	RNeasy Plant Mini Kit (Qiagen)	Ribo-Zero rRNA removal kit (Illumina)	NEBNext Ultra II Directional RNA library Prep kit (New England Biolabs)	PE 150	NovaSeq 6000 (Illumina)	VirDisc, EPPO 2024	De novo	Alphacytorhabdovirus	Alphacytorhabdovirus betamenthae	Mentha alphacytorhabdovirus 2	MenACRV2	32.2	3510	42.08	12535	N P P3 M G P6 L	476 301 292 183 554 48 1936	DBA37042.1/4e-153/97/47.90 XQF01815.1/5e-75/100/45.90 XQF01816.1/7e-106/97/54.36 XQF01810.1/4e-40/86/50.00 XQF01818.1/0.0/9494/54.27 no hits XQF01820.1/0.0/99/58.73	PX121461	SAMN52656304
6166538	Heracleum sphondylium	Netherlands, Bergerden	Netherlands Institute for Vectors, Invasive plants and Plant health (NIVIP)	2021	wild plant	20	leaf	No symptoms observed	yes	RNeasy Plant Mini Kit (Qiagen)	Ribo-Zero rRNA removal kit (Illumina)	NEBNext Ultra II Directional RNA library Prep kit (New England Biolabs)	PE 150	NovaSeq 6000 (Illumina)	VirDisc, EPPO 2024	Reference (PX121446)	Gammacytorhabdovirus	Gammacytorhabdovirus bergerdensis	Bergerden gammacytorhabdovirus 1	BerGCRV1	22.8	3086	25.95	15183	N P P3 M G P6 L	443 292 218 223 551 82 2071	DBA36860.1/5e-130/100/47.85 DBA36891.1/3e-54/96/35.89 DBA36886.1/3e-50/96/39.91 DBA36887.1/7e-42/71/44.65 XUP38380.1/1e-76/85/34.24 no hits DBA36889.1/0.0/100/57.52	PX121444	SAMN52656305
6166546	Pastinaca sativa	Netherlands, Bergerden	Netherlands Institute for Vectors, Invasive plants and Plant health (NIVIP)	2021	wild plant	7	leaf	No symptoms observed	no	RNeasy Plant Mini Kit (Qiagen)	Ribo-Zero rRNA removal kit (Illumina)	NEBNext Ultra II Directional RNA library Prep kit (New England Biolabs)	PE 150	NovaSeq 6000 (Illumina)	VirDisc, EPPO 2024	Reference (PX121446)	Gammacytorhabdovirus	Gammacytorhabdovirus bergerdensis	Bergerden gammacytorhabdovirus 1	BerGCRV1	24.5	2094	17.34	15156	N P P3 M G P6 L	443 292 218 223 551 82 2071	DBA36860.1/4e-130/100/47.85 DBA36891.1/3e-54/96/35.89 DBA36886.1/3e-50/96/39.91 DBA36887.1/7e-42/71/44.65 XUP38380.1/1e-76/85/34.24 no hits DBA36889.1/0.0/100/57.47	PX121445	SAMN52656306
6166562	Geranium sp.	Netherlands	Netherlands Institute for Vectors, Invasive plants and Plant health (NIVIP)	2021	wild plant	20	leaf	No symptoms observed	yes	RNeasy Plant Mini Kit (Qiagen)	Ribo-Zero rRNA removal kit (Illumina)	NEBNext Ultra II Directional RNA library Prep kit (New England Biolabs)	PE 150	NovaSeq 6000 (Illumina)	VirDisc, EPPO 2024	De novo	Betacytorhabdovirus	Betacytorhabdovirus geraniae	Cranesbill betacytorhabdovirus 1	CraBCRV1	14.9	2759	33.15	12531	N P P3 M G P6 L	447 306 199 196 530 90 2078	DBA36676.1/4e-122/99/44.97 DBA36677.1/3e-27/69/34.72 DBA36630.1/4e-60/92/53.55 DBA36617.1/1e-15/76/32.68 DBA36581.1/1e-83/76/34.99 no hits DBA36620.1/0.0.100/54.07	PX121453	SAMN52656307
6166933	Glechoma hederacea	Netherlands	Netherlands Institute for Vectors, Invasive plants and Plant health (NIVIP)	2020	wild plant	5	leaf	No symptoms observed	yes	RNeasy Plant Mini Kit (Qiagen)	Ribo-Zero rRNA removal kit (Illumina)	NEBNext Ultra II Directional RNA library Prep kit (New England Biolabs)	PE 150	NovaSeq 6000 (Illumina)	VirDisc, EPPO 2024	De novo	Alphacytorhabdovirus	Alphacytorhabdovirus glechomae	Creeping Charlie alphacytorhabdovirus 1	CreCACRV1	14.9	11487	136.05	12673	N P P3 M G P6 L	429 330 206 157 568 74 2085	DBA37088.1/0.0/100/62.96 DBA37089.1/3e-89/98/43.65 DBA37091.1/1e-75/100/56.80 DBA37092.1/83-30/96/37.58 DBA37093.1/0.0/96/62.82 QYF49885.1/9e-11/82/43.33 YP_010802825.1/0.0/100/71.11	PX121454	SAMN52656308
32653962	Mentha x gracilis 'Ginger Variegata'	Netherlands	Netherlands Institute for Vectors, Invasive plants and Plant health (NIVIP)	2019	crop	1	leaf	Symptoms present, but unable to uniquely associate due to other virus(es) present	yes	RNeasy Plant Mini Kit (Qiagen)	Ribo-Zero rRNA removal kit (Illumina)	NEBNext Ultra II Directional RNA library Prep kit (New England Biolabs)	PE 150	NovaSeq 6000 (Illumina)	VirDisc, EPPO 2024	De novo	Alphacytorhabdovirus	Alphacytorhabdovirus betamenthae	Mentha alphacytorhabdovirus 2	MenACRV2	66.6	100091	1122.29	13356	N P P3 M G P6 L	476 300 292 183 553 48 2107	DBA37042.1/1e-151/97/47.48 XQF01815.1/2e-75/99/46.38 DAF42334.1/4e-107/99/55.59 XQF01810.1/2e-41/86/42.68 XQF01818.1/0.0/94/54.46 no hits XQF01820.1/0.0/99/57.47	PX121462	SAMN52656309
33478182	Dracaena marginata	Netherlands (ex: Costa Rica)	Netherlands Institute for Vectors, Invasive plants and Plant health (NIVIP)	2017	crop	1	leaf	Chlorotic and faint necrotic stripes parallel to veins	no	RNeasy Plant Mini Kit (Qiagen)	Ribo-Zero rRNA removal kit (Illumina)	NEBNext Ultra Directional RNA library Prep kit (New England Biolabs)	PE 150	NextSeq 500 (Illumina)	VirDisc, EPPO 2024	De novo	Alphanucleorhabdovirus	Alphanucleorhabdovirus costaricensis	Asparagales alphanucleorhabdovirus 1	AspANRV1	33.9	609709	6815.35	12889	N P P3 M G L	474 278 287 255 608 1949	WIM49645.1/0.0/98/72.34 YP_010797294.1/96/3e-100/53.16 YP_004927968.1/2e-171/99/76.14 YP_010797296.1/8e-139/100/73.23 YP_010797297.1/0.0/100/71.17 YP_010797298.1/0.0/100/76.31	PX121441	SAMN52656310
36109219	Capsicum sp.	Netherlands (ex: South Africa)	Netherlands Institute for Vectors, Invasive plants and Plant health (NIVIP)	2020	crop	3	fruit	Symptoms present, but unable to uniquely associate due to other virus(es) present	yes	RNeasy Plant Mini Kit (Qiagen)	Ribo-Zero rRNA removal kit (Illumina)	NEBNext Ultra II Directional RNA library Prep kit (New England Biolabs)	PE 150	NovaSeq 6000 (Illumina)	VirDisc, EPPO 2024	De novo	Alphacytorhabdovirus	Alphacytorhabdovirus capsici	Capsicum alphacytorhabdovirus 1	CapACRV1	21.1	5576	62.42	13348	N P P3 M G L	466 301 349 170 554 2072	DBA37119.1/0.0/100/73.66 DBA37120.1/1e-137/100/62.88 DBA37122.1/0.0/99/74.71 DBA37129.1/2e-60/99/56.89 DBA37130.1/0.0/100/71.27 DBA37131.1/0.0/100/75.59	PX121449	SAMN52656311
39380696	Ficus microcarpa	Netherlands (ex: China)	Netherlands Institute for Vectors, Invasive plants and Plant health (NIVIP)	2023	crop	1	leaf	Symptoms present, but unable to uniquely associate due to other virus(es) present	yes	RNeasy Plant Mini Kit (Qiagen)	QIAseq FastSelect – rRNA Plant Kit (Qiagen)	NEBNext Ultra II Directional RNA library Prep kit (New England Biolabs)	PE 150	NovaSeq 6000 (Illumina)	VirDisc, EPPO 2024	Reference (PX121456)	Alphacytorhabdovirus	Alphacytorhabdovirus betafici	Ficus alphacytorhabdovirus 2	FicACRV2	11.6	4795	50.63	14061	N P P3 M G L	502 315 415 191 586 2107	DBA37192.1/3e-110/85/41.07 WAB68508.1/2e-23/56/32.95 DBA36994.1/4e-92/64/49.43 no hits UYO72598.1/3e-39/82/25.35 YP_010802250.1/0.0/100/42.72	PX121455	SAMN52656312
39616419	Phalaenopsis 'White World'	Netherlands	Netherlands Institute for Vectors, Invasive plants and Plant health (NIVIP)	2019	crop	1	leaf	Symptoms present, but unable to uniquely associate due to other virus(es) present	yes	RNeasy Plant Mini Kit (Qiagen)	Ribo-Zero rRNA removal kit (Illumina)	NEBNext Ultra II Directional RNA library Prep kit (New England Biolabs)	PE 150	NovaSeq 6000 (Illumina)	VirDisc, EPPO 2024	De novo	Gammacytorhabdovirus	Gammacytorhabdovirus bergerdensis	Bergerden gammacytorhabdovirus 1	BerGCRV1	23.1	72000	706.39	15185	N P P3 M G P6 L	443 292 218 223 551 82 2071	DBA36860.1/5e-130/100/47.85 DBA36891.1/3e-54/96/35.89 DBA36886.1/5e-50/96/39.44 DBA36887.1/7e-42/71/44.65 XUP38380.1/1e-75/85/33.68 no hits DBA36889.1/0.0/100/57.43	PX121446	SAMN52656313
39720435	Ficus microcarpa	Netherlands (ex: China)	Netherlands Institute for Vectors, Invasive plants and Plant health (NIVIP)	2022	crop	1	leaf	Symptoms present, but unable to uniquely associate due to other virus(es) present	yes	RNeasy Plant Mini Kit (Qiagen)	Ribo-Zero rRNA removal kit (Illumina)	NEBNext Ultra II Directional RNA library Prep kit (New England Biolabs)	PE 150	NovaSeq 6000 (Illumina)	VirDisc, EPPO 2024	De novo	Alphacytorhabdovirus	Alphacytorhabdovirus betafici	Ficus alphacytorhabdovirus 2	FicACRV2	16.9	71143	748.07	14120	N P P3 M G* G L	502 315 415 191 116 408 2107	DBA37192.1/3e-111/85/41.53 WAB68508.1/2e-23/56/32.95 WAB68503.1/2e-91/64/50.93 no hits DBA37219.1/4e-09/90/35.58 UYO72598.1/7e-19/79/24.34 DBA37118.1/0.0/99/42.05	PX121456	SAMN52656314
40238259	Pelargonium grandiflorum	Netherlands (ex: France)	Netherlands Institute for Vectors, Invasive plants and Plant health (NIVIP)	2023	crop	1	leaf	No symptoms observed	yes	RNeasy Plant Mini Kit (Qiagen)	Ribo-Zero rRNA removal kit (Illumina)	NEBNext Ultra II Directional RNA library Prep kit (New England Biolabs)	PE 150	NovaSeq 6000 (Illumina)	VirDisc, EPPO 2024	De novo	Alphacytorhabdovirus	Alphacytorhabdovirus betapelargonii	Pelargonium alphacytorhabdovirus 2	PelACRV2	16.2	1937	20.1	14437	N P P3 M G P6 L	479 338 240 186 567 66 2084	UJQ88474.1/0.0/96/62.34 QED42812.1/8e-132/97/58.90 UUF95176.1/2e-83/100/51.67 URS64279.1/1e-55/86/55.00 UJQ88473.1/0.0/95/57.43 QBS46643.1/7e-19/97/58.73 QED42817.1/0.0/100/79.55	PX121464	SAMN52656315
40776962	Mentha sp.	Netherlands (ex: Kenya)	Netherlands Institute for Vectors, Invasive plants and Plant health (NIVIP)	2022	crop	1	leaf	Symptoms present, but unable to uniquely associate due to other virus(es) present	yes	RNeasy Plant Mini Kit (Qiagen)	Ribo-Zero rRNA removal kit (Illumina)	NEBNext Ultra II Directional RNA library Prep kit (New England Biolabs)	PE 150	NovaSeq 6000 (Illumina)	VirDisc, EPPO 2024	De novo	Alphacytorhabdovirus	Alphacytorhabdovirus betamenthae	Mentha alphacytorhabdovirus 2	MenACRV2	21.6	18553	208.98	13356	N P P3 M G P6 L	476 300 292 183 553 48 2107	DBA37042.1/1e-151/97/47.48 XQF01815.1/2e-75/99/46.38 XQF01815.1/4e-107/99/55.59 XQF01815.1/2e-41/86/42.68 XQF01818.1/0.0/94/54.46 no hits XQF01820.1/0.0/99/57.47	PX121463	SAMN52656316
41310064	Laburnum x watereri	Netherlands	Netherlands Institute for Vectors, Invasive plants and Plant health (NIVIP)	2022	crop	1	leaf	Symptoms present, but unable to uniquely associate due to other virus(es) present	yes	RNeasy Plant Mini Kit (Qiagen)	Ribo-Zero rRNA removal kit (Illumina)	NEBNext Ultra II Directional RNA library Prep kit (New England Biolabs)	PE 150	NovaSeq 6000 (Illumina)	VirDisc, EPPO 2024	De novo	Deltanucleorhabdovirus	Deltanucleorhabdovirus laburni	Laburnum deltanucleorhabdovirus 1	LabDNRV1	14.6	66342	642.31	15502	N P P3 M P5 G L	496 291 262 249 139 691 1993	DBA64122.1/0.0/100/72.80 DBA64123.1/1e-87/98/44.21 DAF42396.1/5e-134/100/69.70 DBA64125.1/7e-81/97/51.04 no hits DAF42397.1/0.0/95/62.77 DBA64127.1/0.0/100/67.69	PX121459	SAMN52656317
41903396	Heptapleurum arboricola	Netherlands (ex: Costa Rica)	Netherlands Institute for Vectors, Invasive plants and Plant health (NIVIP)	2022	crop	1	leaf	Symptoms observed on one leaf (vein-clearing) but uncertain if virus-like as other leaves were not symptomatic	no	RNeasy Plant Mini Kit (Qiagen)	Ribo-Zero rRNA removal kit (Illumina)	NEBNext Ultra II Directional RNA library Prep kit (New England Biolabs)	PE 150	NovaSeq 6000 (Illumina)	VirDisc, EPPO 2024	Reference (PX121441)	Alphanucleorhabdovirus	Alphanucleorhabdovirus costaricensis	Asparagales alphanucleorhabdovirus 1	AspANRV1	15.2	2931	32.85	12887	N P P3 M G L	474 278 287 255 608 1949	WIM49645.1/0.0/98/72.34 YP_010797294.1/96/5e-100/52.79 YP_004927968.1/2e-171/99/76.14 YP_010797296.1/8e-139/100/73.23 YP_010797297.1/0.0/100/71.66 YP_010797298.1/0.0/100/76.36	PX121442	SAMN52656318
42336637	Sedum sp.	Netherlands (ex: Kenya)	Netherlands Institute for Vectors, Invasive plants and Plant health (NIVIP)	2022	crop	1	leaf	Chlorotic (ring)spots. Uncertain if virus-like	no	RNeasy Plant Mini Kit (Qiagen)	Ribo-Zero rRNA removal kit (Illumina)	NEBNext Ultra II Directional RNA library Prep kit (New England Biolabs)	PE 150	NovaSeq 6000 (Illumina)	VirDisc, EPPO 2024	De novo	Alphacytorhabdovirus	Alphacytorhabdovirus sedii	Sedum alphacytorhabdovirus 1	SedACRV1	18.3	162418	1925.78	12615	N P P3 M G L	457 301 225 184 554 2099	YP_010796971.1/0.0/100/78.51 YP_010796972.1/1e-151/100/68.90 YP_010796973.1/7e-132/99/77.48 YP_010796974.1/1e-99/95/78.74 YP_010796975.1/0.0/99/77.92 YP_010796976.1/0.0/99/75.85	PX121466	SAMN52656319
24/0402	Rubus sp. (bramble)	Belgium	Walloon Agricultural Research Centre (CRA-W)	2024	wild plant	1	leaf	Leaf blotching and vein feathering	yes	RNeasy Plant Mini Kit (Qiagen)	Ribo-Zero rRNA removal kit (Illumina)	Illumina TruSeq® Stranded Total RNA Plant	PE 150	NovaSeq 6000 (Illumina)	De novo assembly with RNA viralspades and tBLASTx against NCBI viral refseq	De novo	Betacytorhabdovirus	Betacytorhabdovirus spinirubi	Rubus betacytorhabdovirus 1	RubBCRV1	43	44211	254.7	16202	N P P3 P4 M G P7 L	435 420 270 197 196 578 151 2233	WEG19320.1/0.0/100/79.03 WEG19321.1/3e-146/100/53.72 WEG19322.1/8e-127/100/65.06 WEG19323.1/3e-128/100/86.22 WEG19324.1/1e-106/100/76.92 WEG19325.1/0.0/100/82.99 WEG19326.1/5e-68/100.68.00 WEG19327.1/0.0/100/77.73	PX121465	SAMN52656320
24070172	Capsicum sp.	Netherlands (ex: South Africa)	Netherlands Institute for Vectors, Invasive plants and Plant health (NIVIP)	2024	crop	5	fruit	Symptoms present, but unable to uniquely associate due to other virus(es) present	yes	RNeasy Plant Mini Kit (Qiagen)	QIAseq FastSelect – rRNA Plant Kit (Qiagen)	NEBNext Ultra II Directional RNA library Prep kit (New England Biolabs)	PE 150	NovaSeq 6000 (Illumina)	VirDisc, EPPO 2024	De novo	Trirhavirus	Trirhavirus capsici	Capsicum trirhavirus 1	CaTRV1	16.3	RNA 1: 269854 RNA 2: 120161 RNA 3: 188743	RNA 1: 6226 RNA 2: 4427 RNA 3: 6012	RNA 1:6508 RNA 2: 4057 RNA 3: 4605	L N P2 P3 P4 P6 P7 P8 P5	2045 449 345 197 73 162 177 506 315	XNJ16091.1/0.0/99/70.74 XNJ16092.1/2e-173/97/55.00 WWV61370.1/0.0/99/73.39 XNJ16094.1/2e-57/91/50.28 XNJ16095.1/9e-27/100/59.72 WWV61373.1/1e-29/96/42.68 XNJ16097.1/3e-50/90/48.45 XNJ16098.1/2e-56/86/28.25 WWV61376.1/1e-32/58/38.17	RNA1: PX121450 RNA2: PX121451 RNA3: PX121452	SAMN52656321
6166765	Achillea millefolium	Netherlands	Netherlands Institute for Vectors, Invasive plants and Plant health (NIVIP)	2020	wild plant	20	leaf	No symptoms observed	yes	RNeasy Plant Mini Kit (Qiagen)	Ribo-Zero rRNA removal kit (Illumina)	NEBNext Ultra II Directional RNA library Prep kit (New England Biolabs)	PE 150	NovaSeq 6000 (Illumina)	VirDisc, EPPO 2024	De novo	Alphacytorhabdovirus	Alphacytorhabdovirus achilleae	Achillea alphacytorhabdovirus 1	AchACRV1	27.4	1454	16.65	13085	N P P3 M G L	469 299 350 185 549 2110	XQF01814.1/9e-157/99/48.66 XQF01815.1/5e-83/99/48.51 XQF01816.1/2e-132/96/55.59 YP_010805014.1/1e-40/89/40.24 DBA37047.1/0.0/99/53.37 XQF01820.1/0.0/99/57.56	PX121434	SAMN52656322
																De novo	Deltanucleorhabdovirus	Deltanucleorhabdovirus achilleae	Achillea deltanucleorhabdovirus 1	AchDNRV1		1892	43.42	6503	L	1987	DBA64097.1/0.0/98/68.56	PX121436
																De novo	Betacytorhabdovirus	Betacytorhabdovirus achilleae	Achillea betacytorhabdovirus 1	AchBCRV1		1463	16.82	12628	N P P3 M G P6 L	499 328 198 212 521 89 1971	DBA36614.1/2e-123/89/41.26 DBA36578.1/4e-38/69/37.50 DBA36579.1/4e-69/95/51.32 DBA36580.1/2e-31/81/36.99 DBA36618.1/2e-99/85/35.51 no hits DBA36620.1/0.0/100/59.37	PX121435
6166992	Artemisia vulgaris	Netherlands	Netherlands Institute for Vectors, Invasive plants and Plant health (NIVIP)	2020	wild plant	13	leaf	Unknown	yes	RNeasy Plant Mini Kit (Qiagen)	Ribo-Zero rRNA removal kit (Illumina)	NEBNext Ultra II Directional RNA library Prep kit (New England Biolabs)	PE 150	NovaSeq 6000 (Illumina)	VirDisc, EPPO 2024	De novo	Alphacytorhabdovirus	Alphacytorhabdovirus deltaartemisiae	Artemisia alphacytorhabdovirus 4	ArtACRV4	17.5	97056	1183.72	12427	N P P3 M G L	452 314 239 126 554 2070	YP_002308371.1/0.0/100/62.67 YP_002308372.1/2e-93/96/50.99 DBA37165.1/1e-87/92/56.56 YP_010798023.1/6e-37/85/52.83 YP_002308375.1/0.0/99/58.55 YP_002308376.1/0.0/100/66.33	PX121437	SAMN52656323
																De novo	Betanucleorhabdovirus	Betanucleorhabdovirus betaartemisiae	Artemisia betanucleorhabdovirus 2	ArtBNRV2		26004	260.45	14986	N P P3 M G L	483 372 327 284 654 2158	DBA63927.1/0.0/99/64.45 DBA63928.1/3e-73/97/37.53 DBA63929.1/7e-134/100/54.60 DBA63930.1/4e-81/88/49.01 DBA63931.1/0.0/98/69.44 DBA63932.1/0.0/100/63.41	PX121438
																De novo	Varicosavirus	Varicosavirus betaartemisiae	Artemisia varicosavirus 2	ArtV2		RNA 1: 543 RNA 2: 1269	RNA 1: 12 RNA 2: 33	RNA 1: 6611 RNA 2: 5777	N P2 P3 P4 P5 L	400 325 291 P4 363 2041	YP_010840821.1/0.0/96/67.19 YP_010840822.1/1e-49/97/35.82 YP_010840823.1/2e-146/100/65.86 YP_010840824.1/2e-36/98/44.44 YP_010840825.1/5e-82/94/39.65 YP_010840820.1/0.0/100/67.25	RNA1: PX121439 RNA2: PX121440
FAGO	Fagopyrum esculentum	Greece	Aristotle University of Thessaloniki (AUTH)	2024	crop	5	leaf	No symptoms observed	yes	Plant/Fungi total RNA purification kit (Norgen Biotek Corporation, Thorold, ON, Canada)	Ribo-Zero rRNA removal kit (Illumina)	TruSeq Stranded Total RNA with Ribo-Zero Plant Kit (Illumina)	PE 100	NovaSeqX (Illumina)	[code] FastQC, PRINSEQ++, Bowtie2, SPAdes, BLAST [Geneious] Contig visualization & annotation	De novo	Alphacytorhabdovirus	Alphacytorhabdovirus fagopyrum	Buckwheat alphacytorhabdovirus	BucACRV	44.3	5256	36.04	13417	N P P3 M G P6 L	459 326 237 172 574 74 2115	DAF42378.1/5e-175/99/55.12 DBA36962.1/6e-77/97/44.79 YP_010800896.1/2e-83/94/53.81 UTQ50531.1/4e-39/90/42.86 UTQ50532.1/0.0/95/56.20 no hits DBA36968.1/0.0/99/61.31	PX121447	SAMN52656324	RT-PCR (3 out of 5 plants positive) + Sanger sequencing
GG-L2	Fagopyrum esculentum	Netherlands	Wageningen University & Research (WUR)	2019	crop	1	leaf	Unknown	no	RNeasy Plant Mini Kit (Qiagen)	Ribo-Zero rRNA removal kit (Illumina)	TruSeq Stranded Total RNA with Ribo-Zero Plant Kit (Illumina)	PE 150	NovaSeq 6000 (Illumina)	De novo asembly (CLC Genomic Workbench) followed by BLASTn against NCBI db	De novo	Alphacytorhabdovirus	Alphacytorhabdovirus fagopyrum	Buckwheat alphacytorhabdovirus	BucACRV	48.45	4124	45.5	13413	N P P3 M G P6 L	459 326 237 172 574 74 2115	DAF42378.1/4e-178/99/55.63 DBA36962.1/6e-80/97/45.40 YP_010800896.1/3e-82/94/56.36 UTQ50531.1/9e-40/90/43.51 UTQ50532.1/0.0/100/53.91 no hits DBA36968.1/0.0/99/61.25	PX121448	SAMN52656325	bioassay, EM on test plants
Ogoja	Dioscorea cayenensis subsp. Rotundata	Nigeria	Natural Resources Institute, University of Greenwich (NRI)	2019	crop	1	leaf	Symptoms present, but unable to uniquely associate due to other virus(es) present	yes	CTAB & RNeasy Plant Mini Kit (Qiagen) (Bömer et al 2019) (https://doi.org/10.1016/j.pmpp.2018.06.003)	RiboMinus Plant Kit for RNA-Seq	TruSeq Stranded mRNA kit (no enrichment in poly-A RNA) (Illumina)	PE 75	NextSeq 500 (Illumina)	SPAdes in Geneious (v 11.0.4) (Bankevich et al., 2012).	De novo	Betacytorhabdovirus	Betacytorhabdovirus dioscoreae	Dioscorea rotundata virus 1	DRV1	9.5	2850	15	12751	N P P3 M G P6 L	438 298 187 71 556 103 2121	NP_057954.1/2e-48/88/32.32 no hits no hits no hits DBA36715.1/5e-43/79/28.00 no hits DBA36717.1/0.0/100/41.74	ON924784	SAMN52656326	RT-PCR + Sanger sequencing
KM	Fragaria x ananassa var. Kurdistan	Iran	University of Arkansas (UARK)	2019	crop	1	leaf	Symptoms present: leaf chlorosis and leaf and fruit deformation, but unable to uniquely associate due to other virus(es) present	yes	Silica method (Poudel et al., 2013)	Ribo-Zero rRNA removal kit (Illumina)?	TruSeq Stranded Total RNA with Ribo-Zero Plant (Illumina)	PE 75	Illumina NextSeq 500/550	VirFind (Ho and Tzanetakis 2014)	De novo	Betanucleorhabdovirus	Betanucleorhabdovirus kurdistanfragariae	Strawberry virus 5	StrV5	38.3	72559	343.5	15753	N P P3 M G L	483 394 322 294 675 2167	UTQ50560.1/1e-172/99/52.57 UTQ50561.1/5e-51/92/31.12 UTQ50634.1/6e-92/97/41.17 DBA63930.1/1e-37/85/33.33 UTQ50636.1/0.0/96/59.09 UTQ50565.1/0.0/100/56.40	PV933990	SAMN52656327	RT-PCR + Sanger sequencing
																De novo	Deltanucleorhabdovirus	Deltanucleorhabdovirus kurdistanfragariae	Strawberry virus 4	StrV4		16138	84.18	14328	N P P3 M G L	500 295 322 256 686 1988	DBA64128.1/0.0/100/83.20 UJP29487.1/1e-165/96/85.80 DBA64130.1/0.0/100/93.79 DBA64131.1/6e-132/100/71.76 DBA64132.1/0.0/100/78.95 DBA64133.1/0.0/100/81.36	PQ848120		RT-PCR + Sanger sequencing
4H	Vigna unguiculata	Nigeria	German Collection of Microorganisms and Cell Cultures (DSMZ)	<1999	crop	1	leaf	Unknown	yes	Spectrum Plant Total RNA kit (Sigma-Aldrich)	QIAseq FastSelect kit (Qiagen)	NEBNext® Ultra™ II RNA Library Prep Kit for Illumina	PE 150	NextSeq2000	(Geneious mapper, 10% maximum mismatches allowed)	De novo	Alphanucleorhabdovirus	Alphanucleorhabdovirus vignae	Vigna alphanucleorhabdovirus 1	VigANRV1	4.6	103856	1087	13450	N P P3 M G L	533 345 282 273 623 1952	DBA63894.1/3e-77/75/36.88 no hits no hits DBA63904.1/3e-12/74/26.19 NP_620500.1/3e-73/79/29.58 QHB15169.1/0.0/87/48.97	PX051448	SAMN52656328
PV-1489	Petroselinum crispum	Germany	German Collection of Microorganisms and Cell Cultures (DSMZ)	2024	crop	2	leaf	Symptoms present, but unable to uniquely associate due to other virus(es) present	yes	RNeasy Plant Mini Kit (Qiagen)	QIAseq FastSelect kit (Qiagen)	NEBNext® Ultra™ II RNA Library Prep Kit for Illumina	PE 150	NextSeq2000	(Geneious mapper, 10% maximum mismatches allowed)	De novo	Alphacytorhabdovirus	Alphacytorhabdovirus petroselini	Parsley alphacytorhabdovirus 1	ParACRV1	9.9	42508	428	14030	N P P3 M G P6 L	470 338 234 174 571 65 2093	WNK12384.1/0.0/100/55.81 WNK12385.1/9e-98/96/49.10 DBA37241.1/9e93/98/59.83 DBA36942.1/5e-64/90/63.06 WNK12388.1/0.0/99/55.03 YCB06751.1/6e-19/97/55.56 WNK12389.1/0.0/100/70.83	PX051447	SAMN52656329	aphid transmission to healthy parsley plants
PV-1508	Petroselinum crispum	Germany	German Collection of Microorganisms and Cell Cultures (DSMZ)	2025	crop	1	from insect (Dysaphis crataegi)	No symptoms observed on parsley plant to which virus was transmitted via aphids	yes	CTAB	QIAseq FastSelect kit (Qiagen)	NEBNext® Ultra™ II RNA Library Prep Kit for Illumina	PE 150	NextSeq2000	(Geneious mapper, 10% maximum mismatches allowed)	De novo	Alphacytorhabdovirus	Alphacytorhabdovirus betapetroselini	Parsley latent alphacytorhabdovirus	ParLACRV	12.4	61982	707	12468	N P P3 M G P6 L	418 330 199 172 553 67 2073	WOZ13917.1/2e-177/99/59.95 WYW91636.1/3e-74/95/44.34 YP_010798028.1/7e-77/99/57.58 DBA36973.1/3e-57/89/54.25 YP_010802285.1/0.0/96/62.92 WOZ13922.1/7e-18/99/50.00 YP_010798031.1/0.0/100/66.10	PX051446	SAMN52656330	aphid transmission to healthy parsley plants; verified by PCR
WAG084	Urtica dioica	Netherlands	National Research Institute for Agriculture, Food and Environment (INRAE), University of Liège (Uliège)	2023	wild plant	1	leaf	Mosaic, chlorosis	yes	dsRNA extraction (Marais et al. 2018)	cDNA synthesis from dsRNA extract with random dodecamers and cDNA amplification with MID primers (Palanga et al. 2016)	NEBNext Ultra II DNA library prep kit (New England BioLabs)	PE 150	NovaSeq 6000 (Illumina)	Maclot et al. 2023	De novo	Trirhavirus	Trirhavirus urticae	Urtica trirhavirus 1	UrTRV1	5.7	RNA1: 2885 RNA2: 2874 RNA3: 4880	RNA1: 57 RNA2: 120 RNA3: 137	RNA1: 6505 RNA2: 3288 RNA3: 4669	L N P2 P3 P4 P6 P7 P8 P5	2046 296 350 196 73 276 184 544 P5	DBA36541.1/0.0/100/68.36 DBA36542.1/3e-89/91/50.00 DBA36543.1/8e-172/96/69.44 DBA36544.1/4e-48/86/46.75 DBA36545.1/3e-18/95/60.87 DBA36547.1/2e-33/85/32.94 DBA36548.1/1e-21/79/37.33 DBA36549.1/4e-90/100/32.37 YCB06668.1/2e-38/58/42.16	RNA1: PQ787168 RNA2: PQ787169 RNA3: PQ787170	SAMN52656331
WAG0454173	Laburnum x watereri 'Vossii'	Netherlands	Netherlands Institute for Vectors, Invasive plants and Plant health (NIVIP)	1967	historical collection	1	leaf	Veinbanding	no	RNeasy Plant Mini Kit (Qiagen)	Ribo-Zero rRNA removal kit (Illumina)	NEBNext Ultra II Directional RNA library Prep kit (New England Biolabs)	PE 150	NovaSeq 6000 (Illumina)	VirDisc, EPPO 2024	Reference (PX121459)	Deltanucleorhabdovirus	Deltanucleorhabdovirus laburni	Laburnum deltanucleorhabdovirus 1	LabDNRV1	30.4	45837	425.84	15506	N P P3 M P5 G L	496 291 319 249 139 693 1991	DBA64122.1/0.0/100/73.00 DBA64123.1/1e-87/98/43.86 DAF42396.1/1e-167/100/69.88 DBA64125.1/3e-79/97/50.83 no hits DAF42397.1/0.0/94/63.34 DBA64127.1/0.0/100/67.28	PX121458	SAMN52656332
Z40	Malus sp.	Greece	Benaki Phytopathological Institute (BPI)	2018	crop	5	leaf	Symptoms present, but unable to uniquely associate due to other virus(es) present	yes	CTAB	Ribo-Zero rRNA Removal Kit (Plant Leaf) (Illumina)	TruSeq RNA Library Prep Kit v2 kit (Illumina) (omitting poly-A selection step)	SE 75	NextSeq 550 (Illumina)	Geneious Prime software (de novo assembly of unique reads followed by Blast annotation of contigs)	De novo	Gammacytorhabdovirus	Gammacytorhabdovirus mali	Apple gammacytorhabdovirus 1	AppGCRV1	54.8	130023	751	12988	N P P3 P4 P5 P6 G L P9	484 373 249 82 100 87 136 2083 152	DBA36880.1/7e-88/93/36.81 no hits DBA36867.1/2e-09/66/26.74 no hits no hits no hits DBA37033.1/5e05/75/27.18 DBA36864.1/0.0/99/47.53 no hits	PV979719	SAMN52656333	RT-PCR + Sanger sequencing
W120	Lamium album	Czech Republic	Czech Agrifood Research Center (CARC)	2022	wild plant	6	leaf	No symptoms observed	no	RNeasy Plant Mini Kit (Qiagen)	QIAseq FastSelect – rRNA Plant Kit (Qiagen)	Illumina DNA Prep kit	PE 150	NextSeq 2000	Geneious mapper	De novo	Deltanucleorhabdovirus	Deltanucleorhabdovirus lamii	Lamium deltanucleorhabdovirus 1	LamDNRV1	65.4	1854	12.7	14086	N P P3 M G L	495 289 320 250 703 2001	DAF42395.1/0.0/99/70.61 DBA64123.1/1e-90/99/46.15 DAF42396.1/0.0/100/76.40 DBA64125.1/6e-73/98/45.93 DAF42397.1/0.0/96/64.45 DBA64127.1/0.0/97/69.09	PX121460	SAMN52656334	RT-PCR + Sanger sequencing
Prb1	Clerodendrum thomsoniae	Brazil	Instituto Biológico de São Paulo (IB-SP), Empresa Brasileira de Pesquisa Agropecuária (Embrapa)	2017	ornamental plant	1	leaf	Yellow chlorotic leaf spots	yes	TRI Reagent	Ribo-Zero rRNA removal kit (Illumina)	TruSeq Stranded Total RNA (Ribo-Zero Gold)	PE 150	HiSeq 2500 (Illumina)	SPAdes (Bankevich et al., 2012), Trinity (Hass et al., 2013) implemented in Galaxy (Abueg et al., 2024)	De novo	Dichorhavirus	Dichorhavirus piracicabense	Clerodendrum leaf spot virus	ClLSV	30.4	RNA1: 122200 RNA2: 7400	RNA1: 2174 RNA2: 154	RNA1: 7025 RNA2: 6011	N P P3 P4 M G L	448 247 332 61 197 559 1873	WNK15271.1/0.0/100/88/59 WNK15267.1/2e-137/100/76.83 WNK15273.1/0.0/99/86.67 no hits WNK15269.1/1e-112/98/79.79 WNK15270.1/0.0/98/77.33 WNK15274.1/0.0/100/87.07	RNA1: PV555428 RNA2: PV555429	SAMN52656335	RT-PCR
