# Supplementary material for: Expanding insights into plant rhabdovirus diversity through the discovery of viruses representing 32 putative novel species
Source: Arch Virol. 2026 Apr 9;171(5):156. doi: 10.1007/s00705-026-06609-1 (PMC13061796; doi:10.1007/s00705-026-06609-1)
Supplement: Supplementary file 5 — Supplemental Table S2. Identified 3' end mRNA, Intergenic spacer, 5' end mRNA from each viral sequences. Empty cells: indicate that either no corresponding sequence was identified. Hatched cells: the intergenic spacer and 5′-end mRNA at the 3′ terminus of the genomic segment, which were not examined (i.e., downstream of the last ORF). Asterisk (*): truncated G gene. [file 705_2026_6609_MOESM5_ESM.xlsx]

## Sheet: Overview
Table S2. Identified 3' end mRNA, Intergenic spacer, 5' end mRNA from each viral sequences. Empty cells: indicate that either no corresponding sequence was identified. Hatched cells: the intergenic spacer and 5′-end mRNA at the 3′ terminus of the genomic segment, which were not examined (i.e., downstream of the last ORF). Asterisk (*): truncated G gene.
GenBank accession	Species name	Virus name	Region	3' end mRNA	Intergenic spacer	5' end mRNA
Alphacytorhabdovirus
PX121434	Alphacytorhabdovirus achilleae	Achillea alphacytorhabdovirus 1	Consensus	NAUUAUUUU	GA(N)N	CUG
			3'-N	UUUAAUUUU	GCAGG	CUG
			N-P	CAUUAUUUU	GAUCG	CUG
			P-P3	CAUUAUUUU	GAUCG	CUG
			P3-M	AAUUAUUUU	GAUA	CUG
			M-G	AAUUAUUUU	GAUA	CUG
			G-L	AAUUCUUUU	GAUGAAAAUUACUCUUUAUAUCG	CUG
			L	AAUUAUUUU
	Alphacytorhabdovirus betafici	Ficus alphacytorhabdovirus 2	Consensus	ANUUAUUUU	G(N)N	CUU
PX121456			3'-N	UCAGUUUUU	GUGUAAUUGGAGCUAUGUGA	CUU
			N-P	AAUUAUUUU	GGUCAUGG	CUU
			P-P3	AAUUAUUUU	GAUUCAAGUUCU	CUU
			P3-M	AAUUAUUUU	GUUCGUGG	CUU
			M-G*	AUUUAUUUU	GAUAAA	CUU
			G*-G
			G-L	AUUUAUUUU	GAUCGUGC	CUU
			L	AUUUAUUUU
PX121455			3'-N	UCAGUUUUU	GUGGAAUUGGAGCUAUGUGG	CUU
			N-P	AAUUAUUUU	GGUCGUGG	CUU
			P-P3	AAUUAUUUU	GAUUCAAAUUCU	CUU
			P3-M	AAUUAUUUU	GUUCGUGG	CUU
			M-G	AUUUAUUUU	GAUAAAAUUUUUGUCAUGG	CUU
			G-L	AUUUAUUUU	GAUCGUGC	CUU
			L	AUUUAUUUU
	Alphacytorhabdovirus betamenthae	Mentha alphacytorhabdovirus 2	Consensus	NAUUNUUUU	GA(N)N	CUG
PX121463			3'-N
			N-P	AAUUAUUUU	GAUUG	CUG
			P-P3	AAUUCUUUU	GACCA	CUG
			P3-M	CAUUAUUUU	GAUA	CUG
			M-G	AAUUAUUUU	GAUUG	CUG
			G-hyp	UAUUCUUUU	GAUA	CUA
			hyp-L	CAUUAUUUU	GAUUC	CUA
			L	AAUUCUUUU
PX121462			3'-N
			N-P	AAUUAUUUU	GAUUG	CUG
			P-P3	AAUUCUUUU	GACCA	CUG
			P3-M	CAUUAUUUU	GAUA	CUG
			M-G	AAUUAUUUU	GAUUG	CUG
			G-hyp	UAUUCUUUU	GAUA	CUA
			hyp-L	CAUUAUUUU	GAUUC	CUA
			L	AAUUCUUUU
PX121461			3'-N
			N-P	AAUUAUUUU	GAUUA	CUG
			P-P3	AAUUCUUUU	GCUCG	CUG
			P3-M	CAUUAUUUU	GAUG	CUG
			M-G	AAUUAUUUU	GAUUA	CUG
			G-hyp	UAUUCUUUU	GAUA	CUA
			hyp-L	CAGCAUUUU	GUUU	CUG
PX121464	Alphacytorhabdovirus betapelargonii	Pelargonium alphacytorhabdovirus 2	Consensus	AAUUAUUUU	GAU(N)N	CUN
			3'-N
			N-P	AAUUAUUUU	GAUUAUUGA	CUG
			P-P3	AAUUAUUUU	GAUCU	CUG
			P3-M	AAUUAUUUU	GAUAUUGUUAG	CUU
			M-G	AAUUAUUUU	GAU	CUU
			G-hyp	AAAUAUUUU	GAUAUAGACACGGGCAAGUUUAACUCAA	CUU
			hyp-L	AAUUAUUUU	GAUUAUU	CUU
			L	AAUUAUUUU
PX051446	Alphacytorhabdovirus betapetroselini	Parsley latent alphacytorhabdovirus	Consensus	NNUNNUUUU	GAU(N)N	CUU
			3'-N
			N-P	CAUUAUUUU	GAU	CUU
			P-P3	AAUUAUUUU	GAU	CUU
			P3-M	AAUUAUUUU	GAU	CUU
			M-G	AUUAUUUUU	GAU	CUA
			G-hyp	CAUUAUUUU	GAU	CUU
			hyp-L	AUUAUUUUU	GAUCU	CUU
			L	AUUAAUUUU
PX121449	Alphacytorhabdovirus capsici	Capsicum alphacytorhabdovirus 1	Consensus	AAUUCUUUU	G(N)N	CUC
			3'-N	GAUUAUUUU	GUCGGA	CUC
			N-P	AAUUCUUUU	GCUCA	CUC
			P-P3	AAUUCUUUU	GAUA	CUC
			P3-M	AAUUCUUUU	GCUUA	CUC
			M-G	CAUUCUUUU	GAUCA	CUC
			G-L	AAUUCUUUU	GAUAAGUAGUGAAGA	CUC
			L	AAUUCUUUU
PX121437	Alphacytorhabdovirus deltaartemisiae	Artemisia alphacytorhabdovirus 4	Consensus	AAUUCUUUU	G(N)N	CUN
			3'-N	UGUGUUUUU	GUUCGUAUUU	CUC
			N-P	AAUUCUUUU	G	CUC
			P-P3	AAUUCUUUU	GAUCA	CUC
			P3-M	UACUGUUUU	GUCCGGAUUUUAGA	CUA
			M-G	AAUUCUUUU	G	CUC
			G-L	AAUUCUUUU	GAU	CUG
			L	AAUUCUUUU
	Alphacytorhabdovirus fagopyrum	Buckwheat alphacytorhabdovirus	Consensus	AAUUAUUUU	GAU	CNN
PX121448			3'-N
			N-P	AAUUAUUUU	GAU	CCU
			P-P3	AAUUAUUUU	GAU	CUU
			P3-M	AAAUAUUUU	GAU	CUA
			M-G	AAUUCUUUU	GAU	CAC
			G-hyp	CAUUAUUUU	GAU	CCA
			hyp-L	AUUAAUUUU	GCU	CUU
			L	AAUUAUUUU
PX121447			3'-N
			N-P	AAUUAUUUU	GAU	CUC
			P-P3	AAUUAUUUU	GAU	CUC
			P3-M	AAAUAUUUU	GAU	CCG
			M-G	AAUUCUUUU	GAU	CGC
			G-hyp	CAUUAUUUU	GAU	CUG
			hyp-L	AUUAAUUUU	GCU	CUU
			L	AAUUAUUUU
PX121454	Alphacytorhabdovirus glechomae	Creeping Charlie alphacytorhabdovirus 1	Consensus	NAUUAUUUU	GAU	CUU
			3'-N	AAUUAUCUU	UUACAUUCA	CUU
			N-P	AAUUAUUUU	GAUCCAUAUAU	CUU
			P-P3	CAUUAUUUU	GAUCUAGUAU	CUU
			P3-M	AAUUGUUUU	GAUCCA	CUU
			M-G	AAUUAUUUU	GAUCCUCUAU	CUU
			G-hyp	CAUAAUUUU	GAU	CUU
			hyp-L	AAUUAUUUU	GAUCUACCUCGUUCA	CUU
			L	AAUUAUUUU
PX121457	Alphacytorhabdovirus heraclaei	Hogweed alphacytorhabdovirus 1	Consensus	AAUUAUUUU	GAU	CUU
			3'-N			CUU
			N-P	AAUUAUUUU	GAU	CUU
			P-P3	AAUUAUUUU	GAU	CUU
			P3-M	AAUUAUUUU	GAU	CUU
			M-G	AAUUAUUUU	GAU	CGU
			G-hyp
			hyp-L	AAUUAUUUU	GAU	CUG
			L	AAUUAUUUU
	Alphacytorhabdovirus petroselini	Parsley alphacytorhabdovirus 1	Consensus	AUUUNUUUU	GAU(N)N	CUA
PX051447			3'-N
			N-P	AUUUAUUUU	GAUUGAUAUUU	CUU
			P-P3	AUUUAUUUU	GGU	CUA
			P3-M	AAUUAUUUU	GAUAGUAUUG	CUA
			M-G	AUUUGUUUU	GAUAUUAAUCCAUAGUUUA	CUA
			G-hyp	AUUUAUUUU	GAUCUGAU	CUA
			hyp-L	AAUUCUUUU	GAUACAAACA	CUA
			L	AAUUAUUUU
PV695571			3'-N
			N-P	AUUUAUUUU	GAUUGAUAUUU	CUU
			P-P3	AUUUAUUUU	GGU	CUA
			P3-M	AAUUAUUUU	GAUAGUAUUG	CUA
			M-G	AUUUGUUUU	GAUAUUAAUCCAUAGUUUACUUUCUGGCGAAUAUAAUUAU	CUA
			G-hyp	AUUUAUUUU	GAUCUGAU	CUA
			hyp-L	AAUUCUUUU	GAUAUAAGCA	CUA
			L	AAUUAUUUU
PX121466	Alphacytorhabdovirus sedii	Sedum alphacytorhabdovirus 1	Consensus	AAUUAUUUU	GAU(N)N	CUU
			3'-N			CUU
			N-P	CAUUAUUUU	GAU	CUU
			P-P3	AAUUAUUUU	GAU	CUU
			P3-M	AAUUAUUUU	GAU	CUA
			M-G	AAUUAUUUU	GAUCAUU	CUU
			G-L	AAUUAUUUU	GAUCGU	CUU
			L	AAUUAUUUU
Betacytorhabdovirus
PX121435	Betacytorhabdovirus achilleae	Achillea betacytorhabdovirus 1	Consensus	AUUNUUUUU	GUU(N)N	CUN
			3'-N
			N-P	AUUAUUUUU	GUU	CUC
			P-P3	AUUCUUUUU	GUU	CUA
			P3-M	AUUAUUUUU	GUU	CUA
			M-G	AUUAUUUUU	GAUAUU	CUA
			G-hyp	AUUAUUUUU	GUU	CUA
			hyp-L	AUUCUUUUU	GAUUUUGUUUUUUAUAUAUAUAUAGAU	CUU
ON924784	Betacytorhabdovirus dioscoreae	Dioscorea rotundata virus 1	Consensus	AUUCUUUUU	GG(N)N	CUN
			3'-N
			N-P	AUUCUUUUU	GGGUU	CUA
			P-P3	AUUCUUUUU	GGUU	CUG
			P3-M
			M-G	AUUCUUUUU	GGAUU	CUG
			G-hyp	AUUCUUUUU	GCUAUU	CUA
			hyp-L	AUUCUUUUU	GGUU	CUA
			L	AUUCUUUUU
PX121453	Betacytorhabdovirus geraniae	Cranesbill betacytorhabdovirus 1	Consensus	AUUCUUUUU	G(N)N	CUN
			3'-N	ACUCUUUUU	AUU	CUC
			N-P	AUUCUUUUU	GUU	CUU
			P-P3	AUUCUUUUU	GACU	CUA
			P3-M	AUUCUUUUU	GUU	CUU
			M-G	AUUCUUUUU	GGUUCGAGUUGUGGACGACUCAA	CUU
			G-hyp	AUUCUUUUU	GGUUCUGGG	CUU
			hyp-L	AUUCUUUUU	GAUUCUCAUUAUAAAGAUGAGCUAUAA	CUU
			L	AUUCUUUUU
PX550110	Betacytorhabdovirus stachyos	Stachys betacytorhabdovirus 1	Consensus	AUUCUUUUU	G(N)N	CUA
			3'-N	AUUCUUUUU	GAUU	CUA
			N-P	AUUCUUUUU	GGUU	CUA
			P-P3	AUUCUUUUU	GGUU	CUA
			P3-M	AUUCUUUUU	GGUU	CUA
			M-G	AUUCUUUUU	GUCAUU	CUA
			G-hyp	AUUCUUUUU	GUU	CUA
			hyp-L	AUUCUUUUU	GGUU	CUG
			L	AUUCUUUUU
PX550111	Betacytorhabdovirus betastachyos	Stachys betacytorhabdovirus 2	Consensus	AUUCUUUUU	GU(N)N	CUN
			3'-N	AUUCUUUUU	GUU	CUA
			N-P	AUUCUUUUU	GUU	CUA
			P-P3	AUUCUUUUU	GUU	CUA
			P3-M	AUUCUUUUU	GGUU	CUA
			M-G	AUUCUUUUU	GUUAUUCUUGUUAUAGACUCGAGAG	CUA
			G-hyp	AUUCUUUUU	GUU	CUG
			hyp-L	AUUCUUUUU	GAUU	CUG
			L	AUUCUUUUU
PX121465	Betacytorhabdovirus spinirubi	Rubus betacytorhabdovirus 1	Consensus	AUUCUUUUU	G(N)N	CUG
			3'-N			CUG
			N-P	AUUCUUUUU	GUCAAUUUUAUGGUGUUAAUU	CUG
			P-P3	AUUCUUUUU	GUAGUUCUUAAUU	CUG
			P3-P4	AUUCUUUUU	GUAAUUGUUUUCAAAUU	CUG
			P4-M	AUUCUUUUU	GAUACUAAGUUUUAUAAUU	CUG
			M-G	AUUCUUUUU	GUUAGAAAUU	CUG
			G-hyp	AUUCUUUUU	GAAUU	CUG
			hyp-L	AUUCUUUUU	GACAUUAACGUUGAGUACGGUUUCUUUUUAUCGUU	CUG
			L	AUUCUUUUU
Gammacytorhabdovirus
	Gammacytorhabdovirus bergerdensis	Bergerden gammacytorhabdovirus 1	Consensus	NAUUCUUUU	U(N)4	CCU
PX121446			3'-N	CAUUCUUUU	UUGGU	CCU
			N-P	AAUUCUUUU	UGAGU	CCU
			P-P3	AAUUCUUUU	UCUAU	CCU
			P3-M	AAUUCUUUU	UAAGU	CCU
			M-G	UAUUCUUUU	UCAGU	CCU
			G-hyp	AAUUCUUUU	UAUAU	CCU
			hyp-L	AAUUCCUUU	UAUUU	CAC
			L	GAUUCUUUU
PX121445			3'-N	CAUUCUUUU	UUGGU	CCU
			N-P	AAUUCUUUU	UGAGU	CCU
			P-P3	AAUUCUUUU	UCUAU	CCU
			P3-M	AAUUCUUUU	UAAGU	CCU
			M-G	UAUUCUUUU	UCAGU	CCU
			G-hyp	AAUUCUUUU	UAUAU	CCU
			hyp-L	AAUUCCUUU	UAUUU	CAC
			L	AAUUCUUUU
PX121444			3'-N	CAUUCUUUU	UCGGU	CCU
			N-P	AAUUCUUUU	UGAGU	CCU
			P-P3	AAUUCUUUU	UCUAU	CCU
			P3-M	AAUUCUUUU	UAAGU	CCU
			M-G	UAUUCUUUU	UCAGU	CCU
			G-hyp	AAUUCUUUU	UAUAU	CCU
			hyp-L	AAUUCCUUU	UAUUU	CAC
			L	AAUUCUUUU
PX121443			3'-N	CAUUCUUUU	UUGGU	CCU
			N-P	AAUUCUUUU	UGAGU	CCU
			P-P3	AAUUCUUUU	UCUAU	CCU
			P3-M	AAUUCUUUU	UAAGU	CCU
			M-G	UAUUCUUUU	UCAGU	CCU
			G-hyp	AAUUCUUUU	UAUAU	CCU
			hyp-L	AAUUCCUUU	UAUUU	CAC
			L	AAUUCUUUU
PV979719	Gammacytorhabdovirus mali	Apple gammacytorhabdovirus 1	Consensus	NNUCUUUUU	GUAN	CCU
			3'-N
			N-P	UAUCUUUUU	GUAC	CCU
			P-P3	UAUCUUUUU	GUAC	CCU
			P3-P4	UAUCUUUUU	GUGU	CCU
			P4-P5
			P5-P6	AAUCUUUUU	GUAC	CCU
			P6-G	UAUCUUUUU	GUAC	CCU
			G-L	AUUCUUUUU	GUAC	CCU
			L-P9	AAUCUUUUU	GUAU	CCU
			P9	AUUCUUUUU
Alphanucleorhabdovirus
	Alphanucleorhabdovirus costaricensis	Asparagales alphanucleorhabdovirus 1	Consensus	AUUAAUUUU	GGG	UUG
PX121442			3'-N	AUUAAUUUU	GGG	UUG
			N-P	AUUAUUUUU	GGG	UUG
			P-P3	AUUAUUUUU	GGG	UUG
			P3-M	AUUAUUUUU	GGG	UUG
			M-G	AUUAUUUUU	GGGG	UUG
			G-L	AUUAUUUUU	GGGG	UUG
			L	AUUAUUUUU
PX121441			3'-N	AUUAAUUUU	GGG	UUG
			N-P	AUUAUUUUU	GGG	UUG
			P-P3	AUUAUUUUU	GGG	UUG
			P3-M	AUUAUUUUU	GGG	UUG
			M-G	AUUAUUUUU	GGG	UUG
			G-L	AUUAUUUUU	GGG	UUG
			L	AUUAUUUUU
PX051448	Alphanucleorhabdovirus vignae	Vigna alphanucleorhabdovirus 1	Consensus	NUUAUUUUU	GGGG	UUG
			3'-N	AUUAUUUUU	GGGG	UUG
			N-P	UUUAUUUUU	GGGG	UUG
			P-P3	AUUAUUUUU	GGGG	UUG
			P3-M	AUUAUUUUU	GGGG	UUG
			M-G	AUUAUUUUU	GGGG	UUG
			G-L	UUUAUUUUU	GGGG	UUG
			L	UUAUUUUUU
Betanucleorhabdovirus
PX121438	Betanucleorhabdovirus betaartemisiae	Artemisia betanucleorhabdovirus 2	Consensus	AUUCUUUUU	GG(N)N	UUG
			3'-N	AUUUCUUUU	GGA	UUG
			N-P	AUUCUUUUU	GG	UUG
			P-P3	AUUCUUUUU	GG	UUG
			P3-M	AUUCUUUUU	GG	UUG
			M-G	AUUCUUUUU	GG	UUG
			G-L	AUUCUUUUU	GGU	UUG
			L	UAUGUUUUU
PV933990	Betanucleorhabdovirus kurdistanfragariae	Strawberry virus 5	Consensus	AUUCUUUUU	GG	UUG
			N-P	AUUCUUUUU	GG	UUG
			P-P3	AUUCUUUUU	GG	UUG
			P3-M	AUUCUUUUU	GG	UUG
			M-G	AUUCUUUUU	GG	UUG
			G-L	AUUCUUUUU	GG	UUG
Deltanucleorhabdovirus
PX121436	Deltanucleorhabdovirus achilleae	Achillea deltanucleorhabdovirus 1	Consensus	AUUCUUUUU
			3'-L
			L	AUUCUUUUU
PQ848120	Deltanucleorhabdovirus kurdistanfragariae	Strawberry virus 4	Consensus	NUNNUUUUU	GT(N)N	UNG
			3'-N	TUUCUUUUU	GTG	UUG
			N-P	UUTUUUUUU	GTGU	UUG
			P-P3	UUTUUUUUU	GTGU	UUG
			P3-M	TUUTUUUUU	GTGUUUCUUUC	UUG
			M-G	TUUTUUUUU	GTGU	UCG
			G-L	TUUCUUUUU	GTGUUTUUTCUT	UTG
			L	TUUTUUUUU
	Deltanucleorhabdovirus laburni	Laburnum deltanucleorhabdovirus 1	Consensus	AUUNUUUUU	GAG	UUG
PX121459			3'-N	AUUAUUUUU	GAG	UUG
			N-P	AUUAUUUUU	GAG	UUG
			P-P3	AUUCUUUUU	GAG	UUG
			P3-M	AUUCUUUUU	GUG	UUG
			M-hyp	AUAUUUUUU	GAG	UUG
			hyp-G	AUUCUUUUU	GAG	UUG
			G-L	AUUAUUUUU	GAG	UUG
			L	AUUCUUUUU
PX121458			3'-N	UUAUUUUUU	GAG	UUG
			N-P	AUUAUUUUU	GAG	UUG
			P-P3	AUUCUUUUU	GUG	UUG
			P3-M	AUUCUUUUU	GAG	UUG
			M-hyp	AUAUUUUUU	GAG	UUG
			hyp-G	AUUCUUUUU	GAG	UUG
			G-L	AUUAUUUUU	GAG	UUG
			L	AUUCUUUUU
PX121460	Deltanucleorhabdovirus lamii	Lamium deltanucleorhabdovirus 1	Consensus	AUUNUUUUU	GAG	UUG
			3'-N
			N-P	AUUCUUUUU	GAG	UUG
			P-P3	AUUCUUUUU	GAG	UUG
			P3-M	AUUAUUUUU	GAG	UUG
			M-G	AUUCUUUUU	GAG	UUG
			G-L	AUUCUUUUU	GAGU	UAG
			L	AUGUUUUUU
Trirhavirus
	Trirhavirus capsici	Capsicum trirhavirus 1	Consensus	AAUUCUUUU	G(N)N	CUN
PX121450		RNA1	3'-L
			L	AUUCUUUUU
PX121451		RNA2	3'-N	UAUAUUUUU	GAA	CUC
			N-P2	AAUUCUUUU	GUAUU	CUA
			P2-P3	AAUUCUUUU	GGAAA	CUC
			P3-P4	AAUUCUUUU	AA	CUC
			P4	AAUUCUUUU
PX121452		RNA3	3'-P6
			P6-P7	AAUUCUUUU	GUUA	CGU
			P7-P8	AAUUCUUUU	GUGAAA	CUC
			P8-P5	AAUUCUUUU	GUAA	CUC
			P5	AAUUCUUUU
	Trirhavirus urticae	Urtica trirhavirus 1	Consensus	AAUUCUUUU	G(N)N	CUC
PQ787168		RNA1	3'-L
			L	AUUCUUUUU
PQ787169		RNA2	N-P2	AAUUCUUUU	GAG	CUC
			P2-P3	AAUUCUUUU	GA	CUC
			P3-P4	AAUUCUUUU	UAA	CUC
			P4	AAUCUUUUU
			3'-P6
PQ787170		RNA3	P6-P7	AAUUCUUUU	GCGCC	CUC
			P7-P8	AAUUCUUUU	GAGUU	CUC
			P8-P5	AAUUCUUUU	GGACU	CUC
			P5	AAUUCUUUU
Varicosavirus
	Varicosavirus betaartemisiae	Artemisia varicosavirus 2	Consensus	AU(N)5UUUUU	G	CUCU
PX121439		RNA1	3'-L	AUAAAAUUUUUU	G	CUUU
			L	AUAAAGUUUUUU
PX121440		RNA2	3'-N
			N-P2	AUUCAUUUUUUU	G	CUCU
			P2-P3	AUUCAUUUUUUU	G	CUCU
			P3-P4	AUAAACUUUUUU	G	CUCU
			P4-P5
			P5	AUAAAGUUUUUU
Dichorhavirus
	Dichorhavirus piracicabense	Clerodendrum leaf spot virus	Consensus	AUUUAUUUU	GUNG	UU
PV555429		RNA2	3'-L	UGUACUUUU	GUUG	UU
			L	AUUUAUUUU
PV555428		RNA1	3'-N	UUCUGUUUU	GUUG	UU
			N-P	AUUUAUUUU	GUAG	UU
			P-P3	AUUUAUUUU	GUAG	UU
			P3-hyp
			hyp-M	AUUUAUUUU	GUAG	UU
			M-G	AUUUAUUUU	GUUG	UU
			G	AUUUAUUUU

## Sheet: Blad1
group	motif	3'end	intergenetic spacer	5'end
nucleo	NNNNDAAAAC	NNNNDAAAA	CC(N)(N)	ANC
cyto	NNNNDAAAAC	NNNNWAAAA	CN(N)(N)	G(A/N)N
dichorha	NNNNDAAAAC	UAAAUAAAA	CANC	AA
varicosa	NNNNDAAAAC	NA(N)5AAAAA	C	GAGN
deltanucleo	NNNNNAAAAC
trirhav		UUAAGAAAA	C(N)n	GAN
Redenering consensus
3' - PROT	telt niet mee in consesnsu
1 afwijkende	telt niet mee in consesnsu
meer dan 1 afwijkende --> N in concensus
